# Supplementary material for: Comprehensive Sampling Across Seasons and Habitats Revealed the Composition and Functional Attributes of Gut Microbiota Enterotypes in Subterranean Rodents
Source: Ecol Evol. 2026 May 4;16(5):e73620. doi: 10.1002/ece3.73620 (PMC13139636; doi:10.1002/ece3.73620)
Supplement: Supplementary file 1 — Table S1: Overview sampling information for Gansu zokor. Table S2: Specific sampling information for Gansu zokor. Table S3: Network parameters of the two enterotypes. Table S4: Spearman correlation among alpha diversity indices of the gut microbiota in Gansu zokor. Table S5: Spearman correlation among body size parameters in the Gansu zokor. Table S6: Table of RDA results. [file ECE3-16-e73620-s002.xlsx]

## Sheet: Sheet4
Table S1 Overview sampling information for Gansu zokor
Geographic location	Season	Habitat	Number
Haiyuan	Spring	Farmland	11
		Grassland	13
		Woodland	4
	Autumn	Woodland	15
Jingyuan	Spring	Farmland	9
		Woodland	8
Xiji	Spring	Farmland	3
		Grassland	7
		Woodland	13
	Summer	Farmland	14
Total			97

## Sheet: Sheet1
Table S2 Specific sampling information for Gansu zokor
Sample ID	Body weight (g)	Body length (cm)	Tail length (cm)	BMI	Sampling date	habits	Locations	Sex	Enterotypes
GZ1	235.7	19.2	4.9	6.39	April	grassland	Haiyuan County	Male	1
GZ10	177.9	17.4	5.1	5.87	April	grassland	Haiyuan County	Female	1
GZ11	329.6	22.2	5.7	6.69	April	grassland	Haiyuan County	Male	1
GZ12	160	15.6	4.1	6.57	April	grassland	Haiyuan County	Female	1
GZ13	302.6	21.3	5.1	6.67	April	grassland	Haiyuan County	Male	1
GZ14	200.3	17.8	3.9	6.32	April	grassland	Xiji County	Female	1
GZ15	204.6	16.7	4.8	7.34	April	grassland	Xiji County	Female	2
GZ16	160	15.7	4.5	6.49	April	grassland	Xiji County	Female	1
GZ17	170	15.9	4.3	6.72	April	grassland	Xiji County	Female	1
GZ18	377.9	21.6	5.6	8.09	April	grassland	Xiji County	Male	2
GZ19	301.5	22.8	5.3	5.79	April	grassland	Xiji County	Male	1
GZ2	224.2	17.3	4.2	7.49	April	grassland	Haiyuan County	Female	2
GZ20	175.3	18.1	4.9	5.35	April	grassland	Xiji County	Female	1
GZ21	189.1	18.6	4.9	5.46	April	farmland	Haiyuan County	Female	1
GZ22	328.1	20.1	5.3	8.12	April	woodland	Xiji County	Male	2
GZ23	194.3	16.2	4.8	7.4	April	woodland	Xiji County	Female	2
GZ24	200.3	17.7	4.5	6.39	April	woodland	Xiji County	Female	2
GZ25	219.2	18.2	5.2	6.62	April	woodland	Xiji County	Female	2
GZ26	251	18.7	4.2	7.18	April	woodland	Xiji County	Male	2
GZ27	190.4	16.9	4	6.67	April	woodland	Xiji County	Female	2
GZ28	183.5	19	5.2	5.08	April	woodland	Xiji County	Female	2
GZ29	213.7	17.2	4.1	7.22	April	woodland	Xiji County	Female	2
GZ3	207.4	17	4.8	7.17	April	grassland	Haiyuan County	Male	1
GZ30	230.3	18.2	5.1	6.95	April	woodland	Xiji County	Female	2
GZ31	307.7	21.3	5.1	6.78	April	farmland	Haiyuan County	Male	1
GZ32	227.1	17.1	4.5	7.77	April	woodland	Xiji County	Male	2
GZ33	184.7	17.3	4.2	6.17	April	farmland	Haiyuan County	Female	1
GZ34	223.9	20.4	6.1	5.38	April	woodland	Xiji County	Female	1
GZ35	181.6	16.8	4.8	6.43	April	woodland	Xiji County	Female	1
GZ36	187.8	16.1	4.4	7.25	April	woodland	Xiji County	Female	1
GZ37	206.8	17.6	4	6.68	April	woodland	Jingyuan County	Female	2
GZ38	360	22	5.3	7.44	April	woodland	Jingyuan County	Male	2
GZ39	229.6	16.8	3.9	8.13	April	woodland	Jingyuan County	Male	2
GZ4	173.4	15.6	4.3	7.12	April	grassland	Haiyuan County	Male	1
GZ40	233.8	18.6	6.2	6.76	April	woodland	Jingyuan County	Male	1
GZ41	174	15.6	3.5	7.15	April	woodland	Jingyuan County	Male	2
GZ42	332	18.6	5.2	9.59	April	woodland	Jingyuan County	Male	2
GZ43	150.5	13.7	4.6	8.02	April	woodland	Jingyuan County	Female	1
GZ44	188.1	17.3	4.6	6.28	April	woodland	Jingyuan County	Female	2
GZ45	318.6	19.8	5.4	8.13	April	woodland	Haiyuan County	Male	2
GZ46	227.7	18.3	4.7	6.79	April	woodland	Haiyuan County	Female	1
GZ47	154.2	14.2	4.6	7.65	April	woodland	Haiyuan County	Female	2
GZ48	241	19.8	4.6	6.15	April	woodland	Haiyuan County	Female	1
GZ49	154.7	15.6	4.5	6.36	April	farmland	Haiyuan County	Female	1
GZ5	200	17.2	4.5	6.76	April	grassland	Haiyuan County	Male	1
GZ50	187.7	19.2	5.1	5.09	April	farmland	Haiyuan County	Male	2
GZ51	234.2	21.2	5.2	5.21	April	farmland	Haiyuan County	Female	1
GZ52	193.3	18.8	4.6	5.47	April	farmland	Haiyuan County	Female	1
GZ53	180	17.8	4	5.68	April	farmland	Haiyuan County	Female	1
GZ54	204.9	18.8	5	5.79	April	farmland	Haiyuan County	Female	1
GZ55	204.7	19.4	4.9	5.44	April	farmland	Haiyuan County	Male	1
GZ56	163.5	16.2	4.6	6.23	April	farmland	Haiyuan County	Female	2
GZ57	179.1	16.3	4.3	6.74	April	farmland	Jingyuan County	Female	2
GZ58	176.1	16.6	4.5	6.39	April	farmland	Jingyuan County	Female	2
GZ59	172.2	16.6	5.2	6.25	April	farmland	Jingyuan County	Female	2
GZ6	218	17.5	5.4	7.12	April	grassland	Haiyuan County	Female	2
GZ60	181.7	17	5.3	6.29	April	farmland	Jingyuan County	Female	1
GZ61	159.6	15.8	4.2	6.39	April	farmland	Jingyuan County	Female	2
GZ62	227.4	18.1	5.4	6.94	April	farmland	Jingyuan County	Female	2
GZ63	213.9	18.2	4.2	6.46	April	farmland	Jingyuan County	Male	2
GZ64	276.4	20.1	5.3	6.84	April	farmland	Jingyuan County	Male	1
GZ65	223.5	17.9	4.7	6.98	April	farmland	Jingyuan County	Male	1
GZ66	200.8	18.4	5.4	5.93	April	farmland	Xiji County	Male	1
GZ67	159.1	15.8	4.3	6.37	April	farmland	Xiji County	Female	1
GZ68	261.5	18.9	5.4	7.32	April	farmland	Xiji County	Male	2
GZ69	214.9	18.6	5.5	6.21	July	farmland	Xiji County	Male	1
GZ7	257.7	18.2	4.7	7.78	April	grassland	Haiyuan County	Male	1
GZ70	209.2	18.5	5.3	6.11	July	farmland	Xiji County	Female	1
GZ71	185.4	17	4.5	6.41	July	farmland	Xiji County	Female	1
GZ72	224.8	18.5	5.4	6.57	July	farmland	Xiji County	Male	2
GZ73	185.1	16.5	4.5	6.79	July	farmland	Xiji County	Female	1
GZ74	172.1	16.7	4.9	6.17	July	farmland	Xiji County	Female	2
GZ75	189	16.5	4.7	6.94	July	farmland	Xiji County	Female	1
GZ76	194.1	17.2	5.2	6.56	July	farmland	Xiji County	Female	2
GZ77	159.1	16.5	4.7	5.84	July	farmland	Xiji County	Female	1
GZ78	173.4	16.2	4.9	6.6	July	farmland	Xiji County	Female	1
GZ79	260.7	17.9	5.2	8.13	July	farmland	Xiji County	Male	1
GZ8	235	19.4	4.7	6.24	April	grassland	Haiyuan County	Female	1
GZ80	253.3	17.9	5.2	7.9	July	farmland	Xiji County	Male	1
GZ81	351.7	20.5	6.5	8.37	July	farmland	Xiji County	Male	1
GZ82	208.7	16.5	4.3	7.67	July	farmland	Xiji County	Female	1
GZ83	242.9	18.8	5.9	6.87	November	woodland	Haiyuan County	Male	1
GZ84	255.6	18.7	5.6	7.31	November	woodland	Haiyuan County	Male	1
GZ85	248.6	20	4.2	6.22	November	woodland	Haiyuan County	Male	1
GZ86	167.7	15.6	3.7	6.89	November	woodland	Haiyuan County	Female	1
GZ87	204.7	17.4	4.9	6.76	November	woodland	Haiyuan County	Male	1
GZ88	204.8	18.7	5.5	5.86	November	woodland	Haiyuan County	Female	1
GZ89	222.6	17.5	5	7.27	November	woodland	Haiyuan County	Female	1
GZ9	259.7	21.9	5.9	5.41	April	grassland	Haiyuan County	Male	1
GZ90	192.3	15.2	3.8	8.32	November	woodland	Haiyuan County	Male	1
GZ91	205.6	16.7	4.1	7.37	November	woodland	Haiyuan County	Female	1
GZ92	191.3	16.8	4.4	6.78	November	woodland	Haiyuan County	Male	1
GZ93	177.8	17.4	4.5	5.87	November	woodland	Haiyuan County	Female	1
GZ94	236.6	17.9	5.5	7.38	November	woodland	Haiyuan County	Female	1
GZ95	169.5	16.5	4.1	6.23	November	woodland	Haiyuan County	Female	1
GZ96	217.4	18.6	4.9	6.28	November	woodland	Haiyuan County	Male	1
GZ97	172.7	16.5	4.4	6.34	November	woodland	Haiyuan County	Female	1

## Sheet: Sheet2
Table S3 Network parameters of the two enterotypes
Network indices	E1	E2
Total nodes	310	310
Total links	710	566
Positive links	689	468
Negative links	21	98
Average degree	4.581	3.652
Density	0.015	0.012
Modularity	0.309	0.805
Average clustering coefficient	0.534	0.23
Average path length	3.104	4.982

## Sheet: Sheet5
Table S4 Spearman correlation among alpha diversity indices of the gut microbiota in Gansu zokor
Alpha diversity	Observed species	Chao1 index	ACE index	Shannon index	Phylogenetic diversity
Observed species	1	0.999	0.999	0.825	0.953
Chao1 index	0.999	1	0.999	0.827	0.95
ACE index	0.999	0.999	1	0.819	0.952
Shannon index	0.825	0.827	0.819	1	0.727
Phylogenetic diversity	0.953	0.95	0.952	0.727	1

## Sheet: Sheet6
Table S5 Spearman correlation among body size parameters in the Gansu zokor
Body size parameters	Body weight	Body length	Tail length	BMI
Body weight	1	0.807	0.535	0.359
Body length	0.807	1	0.642	-0.188
Tail length	0.535	0.642	1	-0.041
BMI	0.359	-0.188	-0.041	1

## Sheet: Sheet3
Table S6 Table of RDA results
Index	RDA1	RDA2	R2	P value
Body weight	-0.857	0.515	0.056	0.077
Tail length	0.229	-0.973	0.18	0.001
BMI	-0.997	-0.074	0.424	0.001
Shannon index	0.277	0.961	0.264	0.001
